# Supplementary material for: Fine particles in homes of predominantly low-income families with children and smokers: Key physical and behavioral determinants to inform indoor-air-quality interventions
Source: PLoS One. 2017 May 17;12(5):e0177718. doi: 10.1371/journal.pone.0177718 (PMC5435241; doi:10.1371/journal.pone.0177718)
Supplement: S3 File — (CSV) [file pone.0177718.s007.csv]

cig7	ciga	pipe	hook	ecig	wood	gash	ince	food	fry7	gas7	elec	aero	dust	win7	door	cent	pur7	exh7	acfa	Levels	Doors	Beds	Baths	HomeType	RoomVolume	Rooms	Roadway	OverallMean
0	0	0	0	0	0	0	0	0	1	1	1	0	1	1	1	0	0	1	1	1	1	2	1	Detached House	2280	5	>100	1024.6369370346
1	0	0	0	0	0	0	1	1	1	1	1	1	1	1	1	0	0	1	0	2	1	5	3	Detached House	1040	8	<50	3811.0221480422
0	0	0	0	0	0	0	1	1	1	1	1	1	1	1	1	1	1	1	0	1	2	3	2	Apartment/Condo	1848	7	>100	1682.189188208
1	0	0	0	1	0	0	0	0	1	1	0	0	1	1	1	0	1	1	0	2	2	4	2.5	Detached House	4536	9	<50	1062.2975632097
NA	0	0	0	0	0	0	0	0	1	1	1	1	0	1	1	0	0	0	1	1	2	2	1	Detached House	2856	6	<50	1767.7617796922
0	0	0	0	0	0	0	1	0	0	1	0	0	1	1	1	0	0	0	0	1	4	3	2	Detached House	2160	9	<50	2190.0066204633
0	0	0	0	0	0	0	1	1	1	0	1	1	1	1	1	1	0	1	0	1	2	2	2	Apartment/Condo	1024	7	>100	1044.0239169503
0	0	0	0	0	0	0	0	0	1	1	0	0	1	1	1	0	0	0	0	1	1	3	1	Detached House	1904	7	50-100	3914.3596814916
1	0	0	0	0	0	0	1	1	1	1	0	1	1	1	1	0	0	0	1	1	1	2	1	Apartment/Condo	1728	6	<50	13936.2530003244
0	0	0	0	0	0	0	1	1	1	0	1	1	1	1	1	0	0	1	1	1	1	2	1	Apartment/Condo	2040	4	>100	2141.7482476522
0	0	0	0	0	0	0	0	1	1	0	1	1	1	1	1	0	0	1	1	1	2	2	2	Apartment/Condo	1056	5	>100	2020.6362210968
0	0	0	0	0	0	0	0	0	1	1	1	0	1	1	1	1	0	0	0	1	4	3	2	Apartment/Condo	1144	8	<50	2834.9032063248
1	0	0	0	0	0	0	0	0	1	1	1	1	1	1	1	0	0	0	1	1	4	4	3	Detached House	6510	12	>100	3905.2984804407
0	0	0	0	0	0	0	1	1	1	0	1	1	1	1	1	1	1	0	0	1	2	1	1	Detached House	1560	1	<50	1794.0656604605
NA	NA	NA	NA	NA	0	0	0	0	0	1	1	1	1	1	1	0	0	1	1	1	2	3	1	Detached House	1664	7	<50	1729.8603351955
1	1	0	0	0	0	0	1	0	1	1	1	1	1	1	1	0	1	1	1	2	1	3	3	Other	1386	5	<50	4217.397803281
1	0	0	1	0	0	0	0	0	1	0	1	1	1	1	1	1	1	1	0	1	1	2	1	Apartment/Condo	3024	5	<50	2480.9887125221
1	0	0	0	0	0	0	0	0	1	1	1	1	1	1	1	0	0	1	0	1	2	2	2	Apartment/Condo	4144	4	>100	3713.2929586275
0	0	0	0	0	0	0	1	1	1	1	1	1	1	1	1	0	0	0	1	1	2	2	2	Other	1056	6	<50	1496.227036617
0	0	0	0	0	0	0	1	0	1	0	1	1	1	1	1	0	1	1	1	1	2	2	1	Apartment/Condo	1280	6	<50	1387.7771500607
1	1	0	0	0	0	0	1	0	1	1	1	1	1	1	1	0	1	0	0	2	4	4	3	Detached House	5100	6	<50	1815.6002926451
0	0	0	0	0	0	0	1	1	1	0	1	1	1	1	1	0	0	1	1	2	2	3	1.5	Apartment/Condo	1200	6	<50	1639.8981348894
1	0	0	0	1	0	0	1	1	1	1	1	1	1	1	1	0	0	1	0	1	0	1	1	Apartment/Condo	1536	2	50-100	4660.3825451985
0	0	0	0	1	0	0	1	0	1	0	1	0	1	1	1	0	0	0	1	2	3	4	2	Detached House	3332	9	<50	1092.0915113991
0	0	0	0	1	0	0	1	1	0	1	1	1	1	1	1	1	0	0	1	1	1	3	1	Detached House	1664	NA	<50	3129.2101489921
0	0	0	0	0	0	0	1	0	1	0	1	0	1	1	1	0	1	1	0	2	1	2	1	Apartment/Condo	3332	5	<50	2763.0333054728
0	0	0	0	0	1	0	0	1	1	1	0	1	1	1	1	1	0	1	0	1	1	2	1	Apartment/Condo	1344	3	>100	3459.6555432834
1	1	1	1	1	1	0	1	0	1	1	1	1	1	1	1	0	0	1	1	1	2	2	1	Detached House	704	7	<50	3972.8711381557
0	0	0	0	1	0	0	1	1	1	0	1	1	1	1	1	0	0	1	1	1	1	2	2	Apartment/Condo	1496	5	>100	1994.5715175641
0	0	0	0	0	0	0	0	1	1	0	1	1	1	1	1	0	0	1	0	1	2	2	1	Apartment/Condo	1440	5	>100	3878.8630897807
1	0	0	0	0	0	1	1	NA	1	0	1	0	1	1	1	0	0	0	0	1	1	2	2	Apartment/Condo	2040	6	50-100	12942.6519976838
NA	NA	NA	NA	NA	0	0	0	0	1	0	1	1	1	1	1	0	0	1	0	1	1	2	1	Apartment/Condo	1232	6	>100	1836.9191760073
0	0	0	0	0	0	0	0	0	1	1	1	1	1	1	1	0	0	1	0	1	1	2	1	Detached House	1248	4	<50	1796.9183362876
0	0	0	0	1	0	0	0	1	1	0	1	1	1	1	1	1	0	1	0	1	1	2	2	Apartment/Condo	2662	6	<50	4494.768254305
0	0	0	0	0	0	0	1	0	1	1	1	1	1	1	1	0	0	1	1	1	1	2	1	Apartment/Condo	1792	6	50-100	4797.7862129145
0	0	0	0	0	0	0	1	1	1	1	1	1	1	1	1	0	0	1	0	1	3	3	3	Detached House	2016	8	<50	3667.0216170027
0	0	0	0	0	0	0	0	0	0	1	1	0	1	1	1	0	0	0	0	1	2	3	1.5	Detached House	2673	6	50-100	2380.1776246948
0	0	0	0	0	0	0	0	0	1	1	1	1	1	1	1	0	0	0	1	1	2	1	1	Detached House	1056	5	50-100	5173.7696748709
NA	NA	NA	NA	NA	0	0	1	0	1	1	1	1	1	1	1	0	0	1	0	2	2	3	2	Detached House	1152	10	<50	5766.1181435682
1	1	0	0	1	0	0	1	0	1	1	1	0	1	1	1	0	0	1	1	1	1	1	1	Apartment/Condo	1872	2	50-100	23395.3414916517
0	0	0	0	0	0	1	1	0	1	1	1	1	1	1	1	0	0	0	0	1	2	4	2	Detached House	1144	5	<50	2592.5980271937
1	0	0	0	1	0	0	0	0	0	0	1	0	1	1	1	0	0	1	0	2	1	4	3	Detached House	1152	13	<50	1574.0752942878
0	0	0	0	1	1	0	1	1	1	1	1	1	1	1	1	0	0	1	0	NA	NA	NA	NA	Detached House	1960	NA	<50	2395.0162529265
0	0	0	0	0	0	0	0	0	1	1	1	1	1	1	1	0	0	1	0	1	1	2	1	Apartment/Condo	2432	6	<50	1650.4980901731
1	0	0	0	0	0	1	1	0	1	1	1	1	1	1	1	0	0	1	1	1	2	2	1	Detached House	1056	3	50-100	4597.0705361791
0	1	0	0	0	0	1	0	1	1	0	1	1	1	1	1	0	0	1	0	1	1	1	1	Apartment/Condo	1824	4	>100	10589.3421137339
1	0	0	0	0	0	0	0	0	1	1	1	0	1	1	1	0	0	0	0	1	NA	2	2	Apartment/Condo	1680	NA	<50	2829.9485911717
0	0	0	0	1	0	0	1	0	1	1	1	1	1	1	1	0	0	0	0	1	1	3	2	Apartment/Condo	1536	5	>100	1808.5205578831
0	0	0	0	0	0	0	1	1	1	0	1	1	1	1	1	1	0	1	0	1	2	2	2	Apartment/Condo	1872	3	50-100	1684.9594555719
1	1	0	0	1	0	0	0	1	1	1	1	1	1	1	1	0	0	1	1	2	0	3	1	Other	3591	7	50-100	14684.2681951289
0	0	0	0	1	0	0	0	1	1	0	1	0	1	0	1	1	1	1	0	1	2	3	2	Apartment/Condo	2652	8	<50	2023.1578601262
1	0	0	0	0	0	1	0	1	1	0	1	1	1	1	1	1	0	1	0	1	1	4	2	Apartment/Condo	1056	8	<50	9310.4625546647
0	0	0	0	0	0	0	0	0	1	1	1	1	1	1	1	0	0	1	0	1	1	2	1	Apartment/Condo	1440	5	<50	2597.9075482636
0	0	0	0	0	1	1	0	0	0	1	1	1	1	1	1	0	0	1	0	1	3	4	2	Detached House	5376	8	<50	2167.8307603038
1	0	0	0	0	0	0	1	0	1	1	1	0	1	0	1	0	0	0	0	1	0	3	2	Other	2565	6	<50	2087.2574321529
0	0	0	0	0	1	1	0	0	1	0	1	1	1	1	1	0	0	1	0	1	4	3	2	Detached House	2688	10	<50	1195.4791436537
1	0	0	0	0	0	0	1	0	1	1	1	1	1	1	1	0	0	1	0	2	3	3	3	Other	2640	9	<50	4325.2577297755
1	0	0	0	0	0	0	1	0	1	1	1	1	1	1	1	0	0	0	0	1	2	3	2	Apartment/Condo	1666	6	>100	23094.1024201831
0	0	0	0	0	0	1	1	0	1	1	1	1	1	1	1	0	0	0	0	1	1	2	1	Detached House	2720	6	<50	3858.8744378803
0	0	0	0	0	0	1	1	1	1	1	0	1	1	1	1	0	0	1	0	1	4	2	1	Detached House	1664	6	<50	1877.1089130317
0	0	0	0	0	0	0	0	0	1	1	1	1	1	1	1	0	0	0	0	1	2	2	2	Other	1995	5	<50	3099.0716683083
1	0	0	0	0	0	0	1	0	1	1	1	1	1	1	1	1	0	1	0	1	2	2	2	Apartment/Condo	1248	6	>100	11664.2096121601
0	0	0	0	0	0	1	1	0	1	1	0	0	1	1	1	0	1	0	0	1	1	2	1	Detached House	792	4	>100	16062.756431031
0	0	0	0	0	0	0	1	0	1	1	1	1	1	1	1	1	0	1	0	1	4	4	2	Detached House	1584	8	<50	3425.7903493576
0	0	0	0	0	1	1	1	0	1	1	1	0	1	1	1	0	0	0	0	1	2	2	2	Apartment/Condo	1536	6	>100	1467.4028625708
NA	NA	NA	NA	NA	0	0	0	0	1	1	1	0	1	1	1	0	0	1	0	1	2	2	1	Apartment/Condo	1824	5	<50	6664.2062710363
0	0	0	0	0	0	1	0	0	1	1	0	1	1	1	1	0	0	1	0	1	1	2	1	Detached House	1824	5	<50	1745.8464309161
1	0	0	0	0	0	0	0	0	1	1	1	1	1	1	1	0	0	1	0	1	2	2	2	Other	1872	4	<50	2726.8937357754
0	0	0	0	0	0	0	0	0	0	0	1	1	1	1	1	0	0	0	0	1	1	1	1	Detached House	1632	5	<50	1491.2310823708
1	0	0	0	0	0	0	0	1	0	0	1	1	1	1	1	0	0	0	0	1	2	2	1	Detached House	2016	3	50-100	4406.4540049474
0	0	0	0	0	0	0	0	0	1	1	1	1	1	1	1	0	0	0	0	1	3	3	2	Detached House	NA	7	50-100	1395.5980954423
0	0	0	0	0	1	0	1	0	1	0	1	1	1	1	1	0	0	0	0	1	2	5	1	Detached House	1440	7	<50	2762.2774979311
1	0	0	0	0	0	0	0	1	1	1	1	1	1	1	0	0	0	1	1	1	4	2	2	Apartment/Condo	1496	6	>100	2278.9640555106
0	0	0	0	0	0	0	0	0	0	0	1	0	1	1	1	0	0	0	0	1	2	3	2	Detached House	2304	9	<50	1383.3003272006
1	0	0	0	0	0	0	0	0	1	0	1	1	1	1	1	0	0	1	0	1	3	3	2	Detached House	2112	8	<50	4309.373498303
0	0	0	0	0	0	0	0	0	1	1	1	1	1	1	1	0	0	0	0	1	2	2	1	Detached House	1280	5	<50	2978.293131892
0	0	0	0	0	0	0	1	0	0	0	1	0	1	1	1	1	0	1	0	1	4	3	2	Detached House	1632	7	<50	2171.3503188079
0	1	0	0	1	0	1	0	1	1	0	1	1	1	1	1	0	1	1	0	1	2	2	1	Apartment/Condo	1560	5	>100	3096.8871671298
0	0	0	0	0	0	0	1	0	1	1	1	1	1	1	1	0	0	0	0	1	2	3	1	Detached House	2016	8	<50	2343.3082251996
0	0	0	0	1	0	1	0	1	1	1	1	1	1	1	1	1	0	1	0	2	2	4	2	Detached House	6902	12	<50	2250.7051892573
0	0	0	0	0	0	0	0	1	1	1	1	1	1	1	1	0	0	0	0	1	2	1	1	Apartment/Condo	1056	4	<50	1516.9406514554
0	0	0	0	0	0	0	1	0	1	0	1	1	1	1	1	0	1	0	0	1	2	2	1	Apartment/Condo	640	7	>100	2858.7550334377
0	0	0	0	0	0	1	1	0	1	1	1	1	1	1	1	0	0	0	0	1	2	3	1	Detached House	2912	6	<50	5011.6866595136
1	0	0	0	0	0	0	1	1	1	0	1	1	1	1	1	0	0	1	0	1	1	2	1	Apartment/Condo	448	6	>100	3753.9171751762
0	0	0	0	0	0	0	0	1	1	1	1	0	1	1	1	0	0	0	1	1	NA	3	1.5	Apartment/Condo	448	3	<50	1804.1432640273
0	0	0	0	0	0	1	1	0	0	0	1	1	1	1	1	1	1	0	0	1	3	3	2	Other	1560	7	>100	1250.7279054498
0	0	0	0	0	0	0	1	0	0	1	1	1	1	1	1	1	0	1	0	1	4	3	2	Detached House	3780	6	<50	1868.7079019461
0	0	0	0	0	0	0	0	1	0	0	1	1	1	1	1	0	0	1	0	1	2	2	2	Apartment/Condo	1664	5	50-100	2006.2915739319
0	0	0	0	0	0	0	1	0	1	0	1	0	1	1	1	0	0	1	0	1	2	2	1	Other	1568	5	50-100	6695.7769547913
0	0	0	0	0	0	0	0	1	1	1	1	1	1	1	1	0	0	1	0	1	2	2	1	Other	1404	5	50-100	3588.6651883525
0	0	0	0	0	0	0	0	0	1	1	1	1	1	1	1	0	0	0	1	1	1	3	1	Apartment/Condo	2048	5	<50	3120.5170721104
0	0	0	0	0	0	0	0	1	1	1	1	0	1	1	1	0	0	0	0	1	1	3	2	Detached House	1584	4	>100	2707.6776178856
0	0	0	0	0	0	0	0	1	1	0	1	1	1	1	1	0	0	1	1	1	1	2	1	Apartment/Condo	1001	5	<50	2956.8103549106
0	0	0	0	0	0	0	0	1	1	0	1	1	1	1	1	0	0	1	1	1	1	2	1	Apartment/Condo	1560	6	<50	3138.3141612747
0	0	0	0	1	0	0	0	1	1	1	1	1	0	0	1	1	0	0	0	1	2	2	2	Apartment/Condo	2288	6	>100	1388.1306204015
1	0	0	0	0	0	1	0	1	1	1	1	1	1	1	1	0	0	1	0	1	0	8	3	Apartment/Condo	3136	12	<50	2470.5785893178
1	0	0	0	1	0	0	1	0	1	1	1	0	1	1	1	0	0	0	0	1	1	1	1	Apartment/Condo	1280	4	>100	8626.9797484659
0	0	0	0	0	0	0	0	1	1	1	1	1	1	1	1	0	0	1	1	1	NA	3	2	Detached House	864	5	<50	2008.0989338551
1	1	0	0	0	0	0	0	1	1	0	1	1	1	1	1	0	0	1	0	1	1	2	1	Apartment/Condo	2176	5	50-100	1737.5993437407
0	0	0	0	0	0	0	0	1	1	1	1	1	1	1	1	0	1	0	0	1	1	3	2	Detached House	880	8	<50	1896.0226970258
0	0	0	0	0	0	0	0	1	1	1	1	0	1	0	1	1	0	0	0	1	1	2	1	Apartment/Condo	1071	5	<50	2077.7500956546
0	0	0	0	0	0	0	1	0	1	1	1	0	1	1	1	0	0	1	1	2	1	3	2	Other	924	5	<50	1521.3382534476
0	0	0	NA	0	0	0	0	0	1	1	1	1	1	1	1	0	0	1	NA	1	2	4	3	Detached House	1785	8	50-100	2720.2138217381
0	0	0	0	1	0	0	0	0	1	1	1	1	1	1	1	0	0	0	1	NA	2	3	1	Detached House	1200	7	<50	2199.9768186174
0	0	0	0	0	0	0	0	1	0	1	1	1	1	1	0	1	0	1	0	1	2	3	2	Apartment/Condo	1536	7	>100	1675.3304563834
0	0	0	0	1	0	0	1	0	1	1	1	1	1	1	1	0	0	0	1	1	3	3	1.5	Detached House	1824	6.5	50-100	1925.0680317638
0	0	0	0	0	0	0	0	0	1	1	1	0	1	1	1	0	0	1	0	1	1	1	1	Apartment/Condo	1408	4	>100	2261.7257915825
0	0	0	0	0	0	0	0	0	1	0	1	0	1	1	1	0	0	0	1	1	3	3	2	Detached House	2400	10	50-100	1961.2245920438
1	0	0	0	1	0	0	0	1	1	1	1	1	1	1	1	0	0	0	1	1	1	2	1	Apartment/Condo	2184	5	50-100	2777.5061811561
0	0	0	0	1	0	0	1	1	0	1	1	0	1	1	1	1	0	1	0	1	3	4	2	Detached House	1056	10	<50	6550.7506812229
0	0	0	0	0	0	0	0	1	1	1	1	1	1	1	1	0	0	0	0	2	2	4	3	Detached House	3328	11	<50	2362.4123694458
0	0	0	0	1	0	0	0	1	0	1	1	1	0	1	1	1	0	0	0	2	4	5	3	Detached House	4480	9	50-100	643.5960216154
1	0	0	0	0	0	0	1	0	1	1	1	1	1	1	1	0	0	0	1	1	2	2	1	Detached House	1176	5	<50	3855.2127780201
0	0	0	0	0	0	0	1	0	1	1	1	1	1	1	1	0	0	1	0	1	1	1	1	Detached House	1872	3	<50	837.5153920726
0	0	0	0	0	0	0	1	1	1	0	1	1	1	1	1	1	0	1	0	1	2	1	1	Apartment/Condo	1287	1	50-100	2355.0422335136
0	0	0	0	0	0	0	1	1	1	1	1	1	1	1	1	0	0	1	1	1	2	3	1	Detached House	1215	8	<50	2080.0111934927
0	0	0	0	0	0	0	1	1	0	1	1	1	1	1	1	0	0	1	0	1	4	2	1	Detached House	1232	5	50-100	1728.4004852611
0	0	0	0	0	0	0	0	0	1	1	1	0	1	1	1	1	1	0	0	1	NA	4	1.5	Detached House	1920	NA	<50	985.9113161833
0	0	0	0	1	0	0	1	0	1	1	1	1	1	1	1	0	0	1	0	1	3	4	2	Detached House	2730	8	<50	958.5679785172
0	0	0	0	0	0	0	0	0	1	1	1	0	1	1	1	0	0	1	0	1	2	2	1	Detached House	336	7	50-100	974.573747433
NA	0	0	0	0	0	0	1	0	0	0	1	1	1	0	1	0	0	0	1	1	1	2	1	Apartment/Condo	1920	4	>100	3648.5883050391
0	0	0	0	0	0	0	0	0	1	1	1	1	1	1	1	1	1	1	0	1	2	2	1	Other	1155	2	<50	1127.58544407
1	0	0	0	0	0	0	0	0	1	1	1	1	1	1	1	0	0	0	1	1	2	2	1	Detached House	1248	5	<50	2236.4575142335
0	0	0	0	1	0	0	1	0	0	0	1	0	1	1	1	0	0	1	0	1	1	1	1	Apartment/Condo	5880	1	50-100	1898.1013776818
0	0	0	0	0	0	0	0	0	0	1	1	0	1	1	1	0	0	0	1	1	3	2	1	Detached House	1280	2	50-100	615.3657955517
0	0	0	0	1	0	0	0	0	1	1	1	0	1	1	1	1	0	1	0	1	1	3	2	Detached House	440	8	<50	555.9875910727
0	0	0	0	0	0	0	1	1	1	0	1	1	1	1	1	1	0	1	0	1	1	1	1	Apartment/Condo	1560	5	<50	4577.155032321
1	0	1	0	1	0	0	0	1	1	1	1	1	1	1	1	0	0	1	1	1	3	3	2	Detached House	2400	5	<50	1370.0332436677
0	0	0	0	0	0	0	0	1	1	1	1	1	1	1	1	0	0	1	0	2	2	3	3	Detached House	4800	9	50-100	1345.2706806858
0	0	0	0	0	0	0	0	0	1	1	1	1	1	1	0	1	0	1	0	1	1	2	1	Apartment/Condo	1728	6	>100	1322.4191145974
0	0	0	0	0	0	0	0	0	0	0	1	0	1	1	1	1	0	1	0	1	1	2	2	Apartment/Condo	1496	7	50-100	1064.2784828382
0	0	0	0	0	0	0	1	0	1	1	1	1	1	1	1	0	0	1	0	1	3	4	2	Detached House	1496	7	<50	1544.9692432786
0	0	0	0	0	0	0	1	1	1	0	1	1	1	1	1	1	0	0	0	1	3	3	2	Detached House	4576	6	50-100	3042.1878879965
0	0	0	0	0	0	0	1	1	1	0	1	1	1	1	1	0	0	1	0	1	2	2	2	Apartment/Condo	1512	2	<50	1711.6529596458
0	0	0	0	0	0	0	1	0	1	1	1	0	1	1	1	0	0	1	0	2	2	3	2	Other	1144	7	>100	1284.2714217063
0	0	0	0	0	0	0	0	0	1	1	1	1	1	0	1	0	0	1	1	1	1	1	1	Apartment/Condo	728	3	>100	1975.0158466757
0	0	0	0	0	0	0	0	0	0	1	1	1	1	1	1	0	0	1	0	1	3	3	1	Detached House	792	5	50-100	1197.9319059483
0	0	0	0	1	0	0	1	0	1	0	1	1	1	1	1	0	0	1	0	2	2	3	2	Apartment/Condo	2912	4	<50	1362.17988259
0	0	0	0	0	0	0	0	1	1	1	1	1	1	1	1	0	0	0	1	1	4	3	2	Detached House	4140	7	50-100	1324.656217126
0	0	0	0	0	0	0	1	0	1	1	1	1	1	1	1	0	0	0	1	1	4	3	2	Detached House	616	9	<50	1465.1950732357
0	0	0	0	0	0	0	0	1	1	1	1	0	1	1	1	0	0	0	0	1	2	1	1	Apartment/Condo	1120	3	<50	2761.6075677578
0	0	0	0	0	0	0	1	0	1	1	NA	0	1	1	1	0	0	1	0	1	3	3	3	Detached House	1440	11	<50	1523.9299405442
1	0	0	0	1	0	0	1	0	1	1	1	0	1	0	1	1	0	1	0	1	4	3	3	Detached House	2280	13	50-100	1691.0432676036
0	0	0	0	0	0	0	1	1	1	0	1	0	1	1	1	0	0	1	0	1	1	2	1	Detached House	1664	5	<50	2225.7587346298
0	0	0	0	0	0	0	0	0	0	0	1	1	1	0	1	1	0	0	0	1	3	2	2	Other	8316	4	<50	1225.2807058612
0	0	0	0	0	0	0	0	0	1	1	1	0	1	1	1	1	0	0	0	1	1	2	2	Apartment/Condo	2184	6	>100	1185.3657785779
0	0	0	0	0	0	0	1	1	1	1	1	0	1	1	1	1	0	1	0	1	2	3	1	Detached House	2600	6	<50	1261.4216884947
0	1	0	0	0	0	1	1	1	1	0	1	1	1	1	1	1	0	1	1	1	NA	1	1	Apartment/Condo	NA	6	<50	10254.7140854437
0	0	0	0	0	0	0	1	0	1	1	1	1	1	1	1	0	0	1	0	2	1	3	2	Other	3328	7	<50	2376.9336150637
0	0	0	0	0	0	0	1	1	0	1	1	1	1	1	1	0	0	1	0	2	3	4	3	Other	1904	14	50-100	2323.9043747468
0	0	0	0	0	0	0	1	0	1	1	0	1	1	1	1	0	0	0	0	1	2	2	1	Detached House	1584	6	>100	1366.9129395218
0	0	0	0	0	0	0	0	0	1	1	1	1	1	1	1	0	0	0	0	1	3	1	1	Apartment/Condo	1632	3	<50	2461.8007711857
0	0	0	0	0	0	1	1	1	0	0	1	0	1	1	1	0	0	1	1	1	2	1	1	Apartment/Condo	1536	3	50-100	2014.9140786567
0	0	0	0	0	0	0	1	0	1	1	1	1	1	1	1	0	0	1	0	1	3	4	2	Detached House	2880	7	<50	1601.7951177608
0	0	0	0	1	0	0	0	0	1	0	1	0	1	1	1	0	0	1	0	1	1	2	1	Apartment/Condo	1768	5	50-100	4972.8088386434
0	0	0	0	1	0	1	1	0	1	0	1	1	1	1	1	0	0	1	0	1	1	2	1	Apartment/Condo	560	4	50-100	2232.2114675549
0	0	0	0	0	0	0	1	1	1	1	1	1	1	1	0	1	0	1	0	1	3	3	2	Detached House	1568	8	<50	5124.8723632797
0	0	0	0	0	0	0	1	0	1	0	1	1	1	1	1	1	0	1	0	1	3	4	2	Detached House	1890	7	<50	4936.6147546795
0	0	0	0	0	0	0	0	0	1	1	1	1	1	0	1	1	0	0	0	1	2	3	2	Detached House	1372	9	<50	1521.5288131234
0	0	0	0	0	0	0	0	0	0	1	1	0	0	NA	1	0	1	1	0	NA	NA	NA	NA	Apartment/Condo	1872	NA	50-100	14562.2006825939
0	0	0	0	0	0	0	1	0	1	1	1	1	1	1	1	0	0	1	0	1	1	1	1	Apartment/Condo	896	4	<50	10045.0279823483
0	0	0	0	1	0	0	0	1	1	1	1	0	1	1	1	1	0	1	0	2	3	4	3	Other	1056	14	50-100	2303.6435132133
0	0	0	0	0	0	0	0	0	1	1	1	1	1	1	1	1	0	1	0	2	2	4	3	Detached House	1232	10	<50	1336.9947814145
0	0	0	0	0	0	0	1	0	1	1	1	0	1	1	1	1	0	1	0	2	1	4	3	Other	2550	9	<50	1000.5309574453
0	0	0	0	0	0	1	1	0	1	1	1	0	1	1	1	0	0	1	0	1	2	2	1	Detached House	800	4	<50	1744.1993403541
0	0	0	0	0	0	0	0	0	1	1	1	1	1	1	0	0	0	0	0	1	1	2	2	Apartment/Condo	NA	6	50-100	2319.8143232205
0	0	0	1	1	1	0	1	1	1	1	1	0	1	1	1	0	0	1	0	1	3	3	2	Other	2304	6	<50	2330.4507104017
0	0	0	0	1	0	0	1	0	1	1	1	1	0	1	1	1	0	1	0	2	3	5	3	Other	960	9	<50	1648.7655508622
0	0	0	0	1	0	0	1	1	1	1	1	1	1	1	1	0	0	0	0	2	2	5	3	Detached House	1536	13	50-100	5439.3770040398
1	0	0	0	0	0	1	0	1	1	0	1	1	0	1	1	0	0	0	0	1	1	2	2	Apartment/Condo	1536	4	>100	2871.4257951177
0	0	0	0	0	0	0	1	1	1	0	1	1	1	1	1	0	0	1	1	1	4	2	1	Apartment/Condo	1904	6	<50	3061.8720676131
0	0	0	0	0	0	0	1	0	1	1	1	1	1	1	1	0	0	0	0	2	2	3	2.5	Other	3780	10	<50	3570.2785362599
0	0	0	0	0	0	0	1	1	1	0	1	1	1	1	1	0	0	1	0	1	2	2	1	Apartment/Condo	1100	4	<50	2934.7237942308
1	0	0	0	0	0	0	0	0	1	0	1	0	1	1	1	0	0	0	1	1	1	2	1	Apartment/Condo	880	5	>100	9338.1753703638
0	0	0	0	0	0	1	0	1	1	1	1	1	1	1	1	0	0	0	0	1	1	2	2	Apartment/Condo	2400	5	<50	1546.550859125
0	0	0	0	0	0	0	0	1	1	0	1	0	1	1	1	1	0	1	1	1	2	1	1	Apartment/Condo	1320	4	50-100	1506.9465735834
0	0	0	0	1	0	0	0	1	1	1	1	1	1	1	1	0	0	1	0	2	1	3	2.5	Other	1188	5	<50	1815.8740086476
0	0	0	0	0	0	0	1	0	1	1	1	1	1	1	1	0	0	1	0	2	2	4	3	Detached House	1800	7	<50	944.4431984113
0	0	0	0	0	0	0	0	0	1	0	1	1	1	1	1	0	0	1	0	1	4	2	1	Apartment/Condo	880	2	<50	1178.1688969259
1	0	0	0	0	0	0	1	0	0	0	1	1	1	1	1	0	0	0	0	1	2	2	1	Apartment/Condo	630	5	<50	9408.2437387721
0	0	0	0	0	0	0	0	1	0	1	1	0	1	0	1	1	1	1	0	2	2	4	3	Other	1248	8	<50	1055.5503160894
0	0	0	0	0	0	0	0	1	1	1	0	0	1	1	1	0	0	0	0	2	2	2	1	Detached House	960	6	50-100	2482.0983586039
0	0	0	0	0	0	0	0	0	1	1	1	1	0	1	1	0	0	1	1	1	3	2	1	Detached House	1408	7	<50	1239.4932821843
0	0	0	0	0	0	1	1	0	1	1	1	0	1	1	1	0	0	0	0	1	3	2	1.5	Detached House	3564	6	<50	2444.173374558
0	0	0	0	0	0	0	0	0	1	1	1	0	1	1	1	0	0	0	1	2	3	2	1.5	Apartment/Condo	2520	8	<50	1594.6152760877
0	0	0	0	1	0	0	0	0	1	1	1	1	1	1	1	0	0	0	1	2	2	3	2	Other	1824	8	<50	1416.557127504
1	0	0	0	0	0	0	1	1	1	0	1	0	1	1	1	0	0	1	0	1	1	3	1	Apartment/Condo	280	5	50-100	28399.5537293817
1	1	0	0	0	0	0	1	1	1	1	1	1	1	1	1	0	0	1	1	1	2	3	2	Detached House	1520	7	50-100	3070.5975180589
0	0	0	0	0	0	0	0	1	1	1	1	1	1	1	1	1	0	0	0	2	2	3	2.5	Other	2106	8.5	<50	1563.3648593913
0	0	0	0	0	0	0	NA	1	1	1	1	1	1	1	1	0	0	NA	0	1	1	3	1	Detached House	1584	6	<50	2584.6611265602
0	0	0	0	0	0	0	0	0	1	1	1	1	1	1	1	0	1	0	0	1	2	4	2	Detached House	1872	7	<50	1168.2273022334
0	0	0	0	0	0	0	0	0	1	1	1	0	1	1	1	0	0	1	0	2	3	5	2.5	Other	1248	11	>100	1423.2769997499
1	0	0	0	0	0	0	0	1	1	1	1	1	1	1	1	0	0	0	0	1	1	2	1	Apartment/Condo	1728	4	50-100	1814.9873579745
0	0	0	0	0	0	0	1	1	1	1	1	1	NA	1	1	0	0	0	0	2	2	4	2	Detached House	2100	7	<50	1834.9637750864
1	0	0	0	0	0	0	0	0	0	0	1	1	1	1	1	0	0	0	0	1	3	3	2	Detached House	1728	6	<50	11610.3016161795
0	1	0	0	0	0	0	1	1	0	1	1	1	1	1	1	1	0	1	0	1	NA	2	1	Detached House	960	NA	<50	4721.8142401213
0	0	0	0	0	0	0	0	0	0	0	1	1	1	1	1	0	0	0	0	1	1	2	1	Apartment/Condo	1575	4	<50	981.8911769599
1	0	0	0	0	0	1	1	1	1	0	1	0	1	1	1	0	0	1	0	1	2	3	2	Apartment/Condo	1408	7	<50	13493.7415911085
0	0	0	0	0	0	0	1	0	1	1	1	1	1	1	1	0	0	1	0	1	1	3	2	Detached House	2592	9	<50	1628.2886240247
0	0	0	0	0	0	0	1	1	1	1	1	1	1	1	1	0	0	0	0	1	1	3	1	Apartment/Condo	3680	7	<50	1189.5019456942
0	0	0	0	0	0	0	0	0	1	0	1	0	1	1	1	0	0	1	0	1	2	1	1	Apartment/Condo	1232	4	50-100	1533.6885598493
0	0	0	0	1	0	0	0	0	1	1	1	1	1	0	1	1	0	1	0	1	4	2	2	Apartment/Condo	512	5	>100	1819.9254895514
0	0	0	0	0	0	0	0	0	1	1	1	0	1	1	1	0	0	1	0	2	3	4	3	Other	NA	14	<50	1297.3331496133
0	0	0	0	0	0	0	1	0	1	0	1	1	1	1	1	1	0	1	0	1	1	3	1	Apartment/Condo	1512	6	<50	5993.6008415714
0	0	0	0	0	0	0	NA	0	0	1	1	1	1	1	1	0	0	0	0	2	3	4	3	Other	2160	11	50-100	730.9509552849
0	0	0	0	0	0	0	0	0	1	1	1	0	1	1	1	0	0	0	1	2	2	4	2.5	Other	1683	8	50-100	1135.9745529697
0	0	0	0	0	0	0	0	0	1	0	1	1	1	0	1	0	0	0	0	1	1	1	1	Apartment/Condo	1344	6	<50	3133.3479072481
0	0	0	0	0	0	0	1	0	0	1	1	0	1	1	1	0	0	1	0	1	1	2	1	Apartment/Condo	2400	5	<50	2029.3775966342
0	0	0	0	0	0	0	0	1	1	1	1	0	1	1	0	1	1	1	0	1	2	2	2	Apartment/Condo	2496	3	50-100	1674.2174720573
0	0	0	1	0	0	0	0	1	1	0	1	1	1	1	1	0	0	1	1	1	1	1	1	Apartment/Condo	1456	2	>100	5340.0588277858
0	0	0	0	0	0	0	1	0	1	1	1	1	1	1	1	1	0	0	0	2	3	1	2	Apartment/Condo	4275	5	<50	1236.2204681633
0	0	0	0	0	0	0	1	0	1	1	NA	0	1	1	1	1	0	1	0	2	4	4	2.5	Other	847	13	<50	1886.0526886854
0	0	0	0	0	0	0	0	0	1	1	1	0	1	1	1	0	0	1	0	1	2	3	2	Other	1872	7	>100	1166.7823277775
0	0	0	0	1	0	0	0	1	1	1	1	0	1	1	1	0	0	1	0	1	3	3	2	Detached House	4352	9	<50	3631.2462223326
0	0	0	0	0	0	0	0	1	1	0	1	1	1	0	1	1	0	0	0	1	3	4	2	Detached House	960	10	50-100	1666.9512394149
1	0	0	0	0	0	0	0	0	1	0	1	1	1	1	1	0	0	0	1	1	2	3	2	Apartment/Condo	1248	7	<50	4858.7824419901
0	0	0	0	0	0	0	1	1	1	1	1	0	1	1	1	0	0	1	0	1	2	3	2	Other	3857	5	<50	2088.2767718206
0	0	0	0	0	0	0	0	0	1	1	1	0	1	1	1	0	0	0	0	1	4	4	2	Detached House	1008	10	50-100	3412.6374878321
1	0	0	1	1	0	0	0	1	1	1	1	1	1	1	1	0	0	0	1	1	3	3	1	Detached House	2288	7	<50	2772.2298850575
0	0	0	0	0	0	0	0	0	0	0	0	1	1	1	1	0	0	0	1	1	2	2	1	Detached House	640	7	<50	810.985658123
0	0	0	0	0	0	0	1	1	1	1	1	1	1	1	1	1	0	1	1	1	1	2	1	Apartment/Condo	2560	5	50-100	5766.9542122615
0	0	0	0	0	0	0	1	1	1	1	1	1	1	1	1	0	0	1	0	1	4	4	2	Detached House	3003	7	<50	945.7151632152
0	0	0	0	0	0	0	0	1	1	0	1	1	1	1	1	1	0	0	0	1	1	2	1	Apartment/Condo	3168	6	>100	1041.4802600343
0	0	0	0	0	0	0	1	0	1	0	1	1	1	1	1	0	1	1	1	1	1	2	1.5	Apartment/Condo	2432	7	>100	1258.3444086467
1	1	0	0	1	0	0	0	0	1	1	1	1	1	1	1	0	0	0	0	1	1	3	2	Apartment/Condo	968	7	>100	1652.3255420697
1	0	0	0	0	0	0	0	1	1	1	1	1	0	1	1	0	0	1	0	1	2	3	2	Detached House	1100	7	<50	1503.1446029453
0	1	0	0	0	0	0	0	0	0	0	1	1	1	1	1	0	0	1	1	1	3	3	2	Detached House	1320	6	>100	1703.9350350492
1	0	0	0	0	0	0	1	0	0	1	1	0	1	1	1	0	0	1	0	1	4	3	2	Detached House	1672	9	<50	1842.1578158873
1	0	0	0	0	0	0	0	0	1	0	1	0	1	1	1	0	0	0	NA	2	3	4	2.5	Apartment/Condo	1456	10	>100	2222.1638042047
1	0	0	0	NA	0	0	0	1	1	1	1	0	1	1	1	0	0	1	0	1	3	3	1	Detached House	1520	6	50-100	2007.083182181
1	0	0	0	0	0	0	0	1	1	1	0	1	1	1	1	0	0	1	1	1	1	3	2	Apartment/Condo	2040	6	<50	1805.3296220543
0	0	0	0	0	0	0	0	1	1	1	1	1	1	1	1	1	0	0	1	1	3	3	2	Apartment/Condo	3872	10	<50	1664.6340010708
0	0	0	0	0	0	0	0	1	1	0	1	1	1	1	1	0	0	0	1	1	3	5	2	Detached House	1672	9	<50	1610.896837486
0	0	0	0	0	0	0	0	0	1	0	1	1	1	1	1	0	0	0	0	1	1	1	1	Detached House	728	4	<50	2508.5919340314
0	0	0	0	1	0	0	0	0	1	0	1	0	1	1	1	1	0	0	0	1	3	3	1	Other	5586	6	<50	1835.4817315189
0	0	0	0	0	0	0	1	0	1	0	1	1	1	1	1	1	0	1	1	1	1	4	2	Detached House	1280	6	<50	1810.035897355
0	0	0	0	0	0	0	0	0	1	1	1	1	1	1	1	0	0	0	0	1	1	2	1	Apartment/Condo	1536	4	50-100	1963.2210672083
0	0	0	0	0	0	0	1	0	1	1	1	1	1	1	1	0	0	1	0	2	2	3	2	Other	1792	7	<50	3061.0178368003
0	0	0	0	0	0	0	1	1	1	1	1	1	1	1	1	0	0	0	0	2	3	4	3	Detached House	2394	11	<50	2929.7962170198
0	0	0	0	0	0	0	1	0	1	0	1	1	1	0	1	1	0	0	0	1	2	2	2	Apartment/Condo	2704	6	<50	1522.107284652
0	0	0	0	0	0	0	0	1	1	1	1	1	1	1	1	0	0	0	1	1	2	2	1	Detached House	2112	6	<50	1435.9252480628
0	0	0	0	0	0	0	1	1	1	0	1	1	1	1	1	0	0	1	0	1	2	2	1	Apartment/Condo	NA	5	50-100	1479.1681894222
0	0	0	0	0	0	0	1	0	1	0	1	1	1	0	1	1	0	1	0	1	2	2	2	Apartment/Condo	1950	6	>100	1126.8371737701
1	0	0	0	1	0	0	1	0	1	0	1	0	1	1	1	0	0	1	1	1	3	5	2	Detached House	2400	9	<50	1532.8393677503
0	0	0	0	0	0	0	0	0	1	0	1	1	1	1	0	0	0	1	1	1	1	2	2	Apartment/Condo	1632	6	>100	1358.7631270956
0	0	0	0	0	0	0	0	1	1	1	1	1	1	1	1	0	0	1	0	1	4	4	2	Detached House	2688	9	<50	1538.8360975258
0	0	0	0	0	0	0	1	1	1	1	1	1	1	1	1	1	0	0	0	1	3	4	2	Detached House	3024	11	<50	1461.4078455981
1	1	0	0	0	0	0	0	0	1	1	0	1	1	1	0	0	0	0	1	1	4	2	1	Other	960	6	NA	3657.8575975003
0	0	0	0	0	0	0	0	0	1	1	1	0	1	1	1	0	0	1	1	2	2	2	2	Other	3588	6	<50	1230.836670086
1	0	1	0	1	0	0	0	0	1	1	1	1	1	1	1	0	0	1	1	1	1	2	1	Apartment/Condo	1824	5	50-100	1234.4098227324
1	0	0	0	0	0	0	1	1	1	1	0	0	1	1	1	0	0	0	0	1	1	2	1	Apartment/Condo	2280	5	<50	6326.4117144231
0	0	0	0	0	0	0	0	1	1	0	1	1	1	1	1	0	0	1	1	1	2	2	1	Other	576	6	<50	3081.2194163362
0	0	0	0	0	0	0	1	0	0	1	1	0	1	1	1	0	0	0	1	1	4	4	2	Detached House	2470	10	<50	1264.5837430921
0	0	0	0	0	0	0	0	1	1	1	1	1	1	1	1	0	0	1	1	1	3	3	2	Detached House	1536	7	50-100	9418.2892450383
0	0	0	0	0	0	0	0	0	1	1	1	1	1	1	1	1	0	0	0	1	1	4	2	Other	2106	8	NA	1254.2794251908
0	0	0	0	0	0	0	0	0	1	0	1	0	1	1	0	1	0	1	0	1	2	3	2	Apartment/Condo	1521	7	<50	1832.5900225708
0	0	0	0	0	0	0	1	0	1	1	1	1	1	1	1	NA	0	1	0	2	3	4	3	Detached House	3960	10	<50	1642.6370921682
0	0	0	0	0	0	0	1	0	1	1	1	1	1	1	0	0	0	0	1	2	4	4	2.5	Detached House	1248	10	<50	1179.9032397064
0	0	0	0	0	0	0	0	0	1	1	1	0	0	1	1	0	0	1	0	1	2	2	2	Apartment/Condo	1920	6	<50	1180.2190131297
0	0	0	NA	NA	1	0	0	0	1	1	1	1	1	1	1	1	0	1	0	2	3	4	2	Detached House	1768	8	50-100	1243.28124509
1	0	0	0	0	0	0	1	1	1	0	1	1	1	1	1	0	0	1	0	1	1	3	2	Apartment/Condo	2112	8	50-100	2039.5649604062
0	0	0	0	0	0	0	1	0	0	1	1	1	1	1	1	1	0	0	1	1	2	2	1	Other	1728	3	<50	1168.3300864131
